# Supplementary material for: Yes-Associated Protein Drives Helicobacter pylori–Induced Metaplastic Changes in Gastric Epithelium
Source: Cell Mol Gastroenterol Hepatol. 2026 May 21;20(9):101814. doi: 10.1016/j.jcmgh.2026.101814 (PMC13324660; doi:10.1016/j.jcmgh.2026.101814)
Supplement: Supplementary Material [file mmc2.xlsx]

## Sheet: Sheet1
# Wilcoxon rank sum test p-value / Comparison between Normal and each group by cell type / Cancer cells and IM cells are compared with the GMC and PMC of the Normal (CSG) group.
gene	cell_type	group	p_value	Average Expression [ log(TP10k +1) ]	STDEV
LATS1	Gland mucous cell	Normal		0.0563151	0.00466759
LATS1	Gland mucous cell	IM	0.530944	0.0547829	0.00838526
LATS1	Gland mucous cell	DGC	4.08375e-08	0.075487	0.00405405
LATS1	Gland mucous cell	IGC	3.21712e-07	0.0721244	0.00535154
LATS1	Pit mucous cell	Normal		0.0420301	0.00430631
LATS1	Pit mucous cell	IM	0.933914	0.0384943	0.00709464
LATS1	Pit mucous cell	DGC	1.29481e-12	0.064398	0.00369264
LATS1	Pit mucous cell	IGC	4.80903e-07	0.0592818	0.00463076
LATS1	Chief cell	Normal		0.0345334	0.00700949
LATS1	Chief cell	IM	0.0434945	0.0688391	0.0148698
LATS1	Chief cell	DGC	0.000917215	0.0577661	0.0068648
LATS1	Chief cell	IGC	0.000505052	0.0729178	0.0160994
LATS1	Parietal cell	Normal		0.013643	0.00989589
LATS1	Parietal cell	IM	0.158526	0	0
LATS1	Parietal cell	DGC	0.362781	0.0589941	0.0196704
LATS1	Parietal cell	IGC	0.522188	0.00879807	0.00879807
LATS1	Endocrine cell	Normal		0.108612	0.0125083
LATS1	Endocrine cell	IM	0.263897	0.125572	0.0252858
LATS1	Endocrine cell	DGC	0.453851	0.0826105	0.00891684
LATS1	Endocrine cell	IGC	4.73027e-06	0.160679	0.0178039
LATS1	IM cell	IM	0.00430039	0.166875	0.0607026
LATS1	IM cell	DGC	1.50873e-08	0.115529	0.0141892
LATS1	IM cell	IGC	2.09591e-08	0.114998	0.0157588
LATS1	Cancer cell	DGC	1.8713e-05	0.0578265	0.00445294
LATS1	Cancer cell	IGC	0.0307748	0.0550581	0.00523655
LATS1	Fibroblast	Normal		0.0967273	0.0346598
LATS1	Fibroblast	IM	0.0985878	0.232783	0.0756915
LATS1	Fibroblast	DGC	0.0216424	0.147134	0.00778383
LATS1	Fibroblast	IGC	0.0208444	0.15483	0.0138693
LATS1	Myofibroblast	Normal		0	0
LATS1	Myofibroblast	IM	0.0185534	0.0792172	0.0391586
LATS1	Myofibroblast	DGC	0.00338252	0.102745	0.00733821
LATS1	Myofibroblast	IGC	0.00133791	0.12475	0.0160749
LATS1	Endothelial cell	Normal		0.108266	0.0427916
LATS1	Endothelial cell	IM	0.481581	0.135493	0.0936398
LATS1	Endothelial cell	DGC	0.0443299	0.139246	0.00764513
LATS1	Endothelial cell	IGC	0.0514028	0.133803	0.0128729
LATS2	Gland mucous cell	Normal		0.0303314	0.00340342
LATS2	Gland mucous cell	IM	0.596497	0.0289653	0.00622403
LATS2	Gland mucous cell	DGC	4.42203e-11	0.053297	0.00343369
LATS2	Gland mucous cell	IGC	6.6155e-05	0.0384139	0.00389319
LATS2	Pit mucous cell	Normal		0.0228602	0.00310466
LATS2	Pit mucous cell	IM	0.354362	0.0167736	0.0049834
LATS2	Pit mucous cell	DGC	5.97663e-05	0.0293779	0.00233258
LATS2	Pit mucous cell	IGC	0.0379812	0.035526	0.00419491
LATS2	Chief cell	Normal		0.0136346	0.00504087
LATS2	Chief cell	IM	0.700225	0.00700667	0.00449543
LATS2	Chief cell	DGC	6.89531e-06	0.0445893	0.00638999
LATS2	Chief cell	IGC	0.00171122	0.0264575	0.00870264
LATS2	Parietal cell	Normal		0.0413608	0.025108
LATS2	Parietal cell	IM	0.0826563	0	0
LATS2	Parietal cell	DGC	0.316	0.028863	0.0144336
LATS2	Parietal cell	IGC	0.933194	0.0685296	0.0406385
LATS2	Endocrine cell	Normal		0.00461422	0.00195004
LATS2	Endocrine cell	IM	0.715543	0.011327	0.00885882
LATS2	Endocrine cell	DGC	0.469568	0.0100069	0.00351995
LATS2	Endocrine cell	IGC	0.034829	0.016912	0.0064548
LATS2	IM cell	IM	0.702373	0.0216922	0.0216922
LATS2	IM cell	DGC	0.189057	0.015322	0.00443883
LATS2	IM cell	IGC	0.0103024	0.00736664	0.00337023
LATS2	Cancer cell	DGC	7.38887e-20	0.0547286	0.00433271
LATS2	Cancer cell	IGC	0.000432002	0.0412962	0.00481806
LATS2	Fibroblast	Normal		0.147054	0.0456632
LATS2	Fibroblast	IM	0.178098	0.0565554	0.0397555
LATS2	Fibroblast	DGC	0.00965375	0.192869	0.00896945
LATS2	Fibroblast	IGC	0.00101424	0.233934	0.0164427
LATS2	Myofibroblast	Normal		0.0736758	0.0371843
LATS2	Myofibroblast	IM	0.656797	0.0912615	0.0463129
LATS2	Myofibroblast	DGC	0.0987695	0.112315	0.00757245
LATS2	Myofibroblast	IGC	0.0162339	0.154802	0.0174744
LATS2	Endothelial cell	Normal		0.162274	0.0469231
LATS2	Endothelial cell	IM	0.15207	0	0
LATS2	Endothelial cell	DGC	0.0983873	0.186688	0.00882172
LATS2	Endothelial cell	IGC	0.026885	0.201852	0.015097
OTUB2	Gland mucous cell	Normal		0.00560882	0.00144482
OTUB2	Gland mucous cell	IM	0.993169	0.00392232	0.00197485
OTUB2	Gland mucous cell	DGC	0.000158433	0.0107857	0.00142523
OTUB2	Gland mucous cell	IGC	7.66245e-05	0.0117083	0.00209927
OTUB2	Pit mucous cell	Normal		0.00671612	0.00191611
OTUB2	Pit mucous cell	IM	0.592646	0.00651057	0.00286527
OTUB2	Pit mucous cell	DGC	0.00163941	0.00867824	0.00125109
OTUB2	Pit mucous cell	IGC	0.00319386	0.0111458	0.00205048
OTUB2	Chief cell	Normal		0	0
OTUB2	Chief cell	IM	0.151039	0.00201112	0.00201112
OTUB2	Chief cell	DGC	0.015506	0.00586496	0.00201219
OTUB2	Chief cell	IGC	0.00586051	0.00514756	0.00304753
OTUB2	Parietal cell	Normal		0	0
OTUB2	Parietal cell	IM		0	0
OTUB2	Parietal cell	DGC	0.30507	0.0107984	0.00676918
OTUB2	Parietal cell	IGC	0.344774	0.00879807	0.00879807
OTUB2	Endocrine cell	Normal		0.0115808	0.00432965
OTUB2	Endocrine cell	IM	0.508544	0.00607252	0.00607252
OTUB2	Endocrine cell	DGC	0.942937	0.00779275	0.00281634
OTUB2	Endocrine cell	IGC	0.61861	0.00381197	0.00219942
OTUB2	IM cell	IM	3.58024e-06	0.0583875	0.0340222
OTUB2	IM cell	DGC	0.0246532	0.0119721	0.00407487
OTUB2	IM cell	IGC	0.329511	0.00990079	0.00518147
OTUB2	Cancer cell	DGC	4.21976e-11	0.0174108	0.00254898
OTUB2	Cancer cell	IGC	0.00739817	0.0105696	0.00254524
OTUB2	Fibroblast	Normal		0	0
OTUB2	Fibroblast	IM		0	0
OTUB2	Fibroblast	DGC	0.559473	0.00285373	0.00113365
OTUB2	Fibroblast	IGC	0.50612	0.00334237	0.00205549
OTUB2	Myofibroblast	Normal		0	0
OTUB2	Myofibroblast	IM		0	0
OTUB2	Myofibroblast	DGC	0.732765	0.00128588	0.000778114
OTUB2	Myofibroblast	IGC		0	0
OTUB2	Endothelial cell	Normal		0	0
OTUB2	Endothelial cell	IM		0	0
OTUB2	Endothelial cell	DGC	0.586929	0.00186953	0.000723242
OTUB2	Endothelial cell	IGC		0	0
SAV1	Gland mucous cell	Normal		0.0463464	0.00422019
SAV1	Gland mucous cell	IM	0.00987966	0.0606001	0.00884695
SAV1	Gland mucous cell	DGC	2.85731e-28	0.102484	0.00461768
SAV1	Gland mucous cell	IGC	7.69119e-29	0.107104	0.00659875
SAV1	Pit mucous cell	Normal		0.0416059	0.0043329
SAV1	Pit mucous cell	IM	0.0137228	0.0597288	0.00922091
SAV1	Pit mucous cell	DGC	3.29857e-29	0.0861632	0.00411847
SAV1	Pit mucous cell	IGC	1.14403e-11	0.0625727	0.00432917
SAV1	Chief cell	Normal		0.0856931	0.0115317
SAV1	Chief cell	IM	0.0912005	0.127809	0.020095
SAV1	Chief cell	DGC	1.59623e-06	0.12487	0.00908995
SAV1	Chief cell	IGC	8.98351e-12	0.189646	0.0221678
SAV1	Parietal cell	Normal		0.0371502	0.021212
SAV1	Parietal cell	IM	0.677945	0.0578592	0.0406817
SAV1	Parietal cell	DGC	0.805502	0.0518425	0.017877
SAV1	Parietal cell	IGC	0.245928	0.124669	0.0533964
SAV1	Endocrine cell	Normal		0.0299412	0.0065105
SAV1	Endocrine cell	IM	0.415922	0.0362949	0.0133086
SAV1	Endocrine cell	DGC	0.000129476	0.051115	0.0070497
SAV1	Endocrine cell	IGC	0.00992563	0.0430555	0.00919462
SAV1	IM cell	IM	0.122395	0	0
SAV1	IM cell	DGC	0.135298	0.0315621	0.0073399
SAV1	IM cell	IGC	0.000126072	0.00699297	0.00323325
SAV1	Cancer cell	DGC	3.68161e-09	0.0635292	0.0049532
SAV1	Cancer cell	IGC	0.0851514	0.0454579	0.00471491
SAV1	Fibroblast	Normal		0.0172559	0.0172559
SAV1	Fibroblast	IM	0.468686	0	0
SAV1	Fibroblast	DGC	0.00159043	0.0931419	0.00631683
SAV1	Fibroblast	IGC	0.000935045	0.111697	0.0124045
SAV1	Myofibroblast	Normal		0.0240998	0.0240998
SAV1	Myofibroblast	IM	0.0879624	0.0883173	0.0437433
SAV1	Myofibroblast	DGC	0.00787782	0.110354	0.00755952
SAV1	Myofibroblast	IGC	0.0116195	0.0967722	0.0137189
SAV1	Endothelial cell	Normal		0.155775	0.0437218
SAV1	Endothelial cell	IM	0.0676762	0.41959	0.180897
SAV1	Endothelial cell	DGC	0.0044822	0.265651	0.01023
SAV1	Endothelial cell	IGC	0.00360335	0.269347	0.0178676
STK3	Gland mucous cell	Normal		0.188285	0.00830362
STK3	Gland mucous cell	IM	0.000209927	0.230649	0.016589
STK3	Gland mucous cell	DGC	2.04351e-13	0.225727	0.00656283
STK3	Gland mucous cell	IGC	1.21537e-09	0.216157	0.00906052
STK3	Pit mucous cell	Normal		0.12576	0.00692951
STK3	Pit mucous cell	IM	0.0173629	0.153696	0.0137493
STK3	Pit mucous cell	DGC	1.32683e-12	0.157374	0.0055857
STK3	Pit mucous cell	IGC	3.79824e-06	0.147346	0.00693668
STK3	Chief cell	Normal		0.12491	0.0142645
STK3	Chief cell	IM	0.751011	0.141483	0.0232011
STK3	Chief cell	DGC	3.63948e-06	0.169961	0.0113413
STK3	Chief cell	IGC	8.82773e-11	0.221526	0.0234143
STK3	Parietal cell	Normal		0.0960756	0.0444163
STK3	Parietal cell	IM	0.736721	0.143488	0.0619772
STK3	Parietal cell	DGC	0.832221	0.098852	0.028084
STK3	Parietal cell	IGC	0.0327506	0.262329	0.068612
STK3	Endocrine cell	Normal		0.110332	0.0121769
STK3	Endocrine cell	IM	0.0558255	0.163442	0.0286723
STK3	Endocrine cell	DGC	5.29137e-10	0.193792	0.0137644
STK3	Endocrine cell	IGC	6.84577e-17	0.252512	0.0212207
STK3	IM cell	IM	0.934256	0.173447	0.0593332
STK3	IM cell	DGC	0.783188	0.175511	0.0172864
STK3	IM cell	IGC	0.0349538	0.209365	0.0211951
STK3	Cancer cell	DGC	2.98629e-27	0.241505	0.00902154
STK3	Cancer cell	IGC	1.09649e-11	0.234271	0.0107719
STK3	Fibroblast	Normal		0.276349	0.057681
STK3	Fibroblast	IM	0.733096	0.335779	0.0920932
STK3	Fibroblast	DGC	2.7682e-06	0.522915	0.0138501
STK3	Fibroblast	IGC	4.31069e-05	0.478838	0.0228777
STK3	Myofibroblast	Normal		0.114898	0.0428585
STK3	Myofibroblast	IM	0.119207	0.268903	0.0767684
STK3	Myofibroblast	DGC	7.3893e-06	0.405871	0.0135942
STK3	Myofibroblast	IGC	2.23574e-06	0.431417	0.0280386
STK3	Endothelial cell	Normal		0.327078	0.064815
STK3	Endothelial cell	IM	0.311932	0.481929	0.195807
STK3	Endothelial cell	DGC	3.38548e-05	0.586912	0.0146108
STK3	Endothelial cell	IGC	0.000104525	0.562823	0.0249982
STK4	Gland mucous cell	Normal		0.0807034	0.00554427
STK4	Gland mucous cell	IM	0.170948	0.0840838	0.0105582
STK4	Gland mucous cell	DGC	2.34674e-07	0.0949483	0.00443012
STK4	Gland mucous cell	IGC	1.20703e-08	0.0992031	0.00626265
STK4	Pit mucous cell	Normal		0.0965259	0.00632941
STK4	Pit mucous cell	IM	0.47063	0.0779081	0.00965161
STK4	Pit mucous cell	DGC	6.12262e-10	0.112607	0.00471468
STK4	Pit mucous cell	IGC	0.000668538	0.0994915	0.00582277
STK4	Chief cell	Normal		0.0535832	0.0095268
STK4	Chief cell	IM	0.309707	0.0845262	0.0180981
STK4	Chief cell	DGC	0.000698736	0.0823923	0.00850967
STK4	Chief cell	IGC	0.0258879	0.0619397	0.0130291
STK4	Parietal cell	Normal		0.0117009	0.0117009
STK4	Parietal cell	IM	0.176283	0.0671558	0.036196
STK4	Parietal cell	DGC	0.760882	0.0169654	0.00895384
STK4	Parietal cell	IGC	0.352308	0.074475	0.0432188
STK4	Endocrine cell	Normal		0.0984035	0.0113056
STK4	Endocrine cell	IM	0.239153	0.116387	0.0233953
STK4	Endocrine cell	DGC	0.0144116	0.105844	0.0100598
STK4	Endocrine cell	IGC	0.00110654	0.137335	0.0171046
STK4	IM cell	IM	0.448814	0.0577566	0.0345207
STK4	IM cell	DGC	0.702643	0.0989711	0.0130336
STK4	IM cell	IGC	0.0929876	0.112783	0.0152118
STK4	Cancer cell	DGC	3.63407e-13	0.115459	0.00624417
STK4	Cancer cell	IGC	0.000549856	0.109004	0.00739813
STK4	Fibroblast	Normal		0.0728273	0.0304556
STK4	Fibroblast	IM	0.445189	0.131973	0.0595692
STK4	Fibroblast	DGC	0.00296405	0.157551	0.00816481
STK4	Fibroblast	IGC	0.00352478	0.16185	0.014274
STK4	Myofibroblast	Normal		0.0324065	0.0194846
STK4	Myofibroblast	IM	0.215688	0.11799	0.0515576
STK4	Myofibroblast	DGC	0.0181847	0.132975	0.00837328
STK4	Myofibroblast	IGC	0.00788985	0.144478	0.017021
STK4	Endothelial cell	Normal		0.20402	0.0538992
STK4	Endothelial cell	IM	0.12124	0.380843	0.158297
STK4	Endothelial cell	DGC	0.145419	0.205103	0.00908947
STK4	Endothelial cell	IGC	0.140684	0.199924	0.0153452
TEAD1	Gland mucous cell	Normal		0.123521	0.00689047
TEAD1	Gland mucous cell	IM	7.26856e-05	0.16782	0.0149864
TEAD1	Gland mucous cell	DGC	4.64015e-27	0.190207	0.00612016
TEAD1	Gland mucous cell	IGC	1.88163e-23	0.192409	0.00874901
TEAD1	Pit mucous cell	Normal		0.146492	0.00756905
TEAD1	Pit mucous cell	IM	0.873175	0.129903	0.0118993
TEAD1	Pit mucous cell	DGC	5.97046e-15	0.182912	0.0058977
TEAD1	Pit mucous cell	IGC	0.000121705	0.168788	0.00778078
TEAD1	Chief cell	Normal		0.100863	0.0132153
TEAD1	Chief cell	IM	0.297044	0.142877	0.0233266
TEAD1	Chief cell	DGC	4.90171e-07	0.153534	0.0108766
TEAD1	Chief cell	IGC	3.31095e-09	0.183759	0.0224746
TEAD1	Parietal cell	Normal		0.142119	0.0551816
TEAD1	Parietal cell	IM	0.22871	0.0654854	0.0368393
TEAD1	Parietal cell	DGC	0.0973507	0.0580021	0.0186552
TEAD1	Parietal cell	IGC	0.862531	0.136188	0.0502135
TEAD1	Endocrine cell	Normal		0.646672	0.0267422
TEAD1	Endocrine cell	IM	0.118661	0.733429	0.0540684
TEAD1	Endocrine cell	DGC	2.27211e-13	0.900799	0.0258175
TEAD1	Endocrine cell	IGC	0.000564788	0.767796	0.034875
TEAD1	IM cell	IM	2.10189e-11	0.640774	0.11476
TEAD1	IM cell	DGC	2.39431e-87	0.558994	0.0288876
TEAD1	IM cell	IGC	3.36503e-118	0.701396	0.0357757
TEAD1	Cancer cell	DGC	1.50927e-64	0.311146	0.0110175
TEAD1	Cancer cell	IGC	2.18405e-05	0.194966	0.0106863
TEAD1	Fibroblast	Normal		0.429398	0.0721974
TEAD1	Fibroblast	IM	0.202116	0.290684	0.0850808
TEAD1	Fibroblast	DGC	0.0111308	0.508591	0.0137081
TEAD1	Fibroblast	IGC	0.0104831	0.516507	0.0234418
TEAD1	Myofibroblast	Normal		0.0923301	0.0390724
TEAD1	Myofibroblast	IM	0.368303	0.152392	0.0560775
TEAD1	Myofibroblast	DGC	0.000137327	0.31147	0.0123077
TEAD1	Myofibroblast	IGC	8.44176e-05	0.311786	0.0244259
TEAD1	Endothelial cell	Normal		0.236722	0.0571016
TEAD1	Endothelial cell	IM	0.505718	0.298579	0.157871
TEAD1	Endothelial cell	DGC	0.0233059	0.299818	0.0109201
TEAD1	Endothelial cell	IGC	0.00522838	0.330833	0.0192542
TEAD2	Gland mucous cell	Normal		0.0334407	0.00355776
TEAD2	Gland mucous cell	IM	0.0222886	0.0463654	0.00806347
TEAD2	Gland mucous cell	DGC	4.17853e-05	0.0406141	0.00280828
TEAD2	Gland mucous cell	IGC	0.000866482	0.0382157	0.00391451
TEAD2	Pit mucous cell	Normal		0.0242737	0.00340618
TEAD2	Pit mucous cell	IM	0.280177	0.0165317	0.00505764
TEAD2	Pit mucous cell	DGC	0.00113124	0.0241353	0.00201039
TEAD2	Pit mucous cell	IGC	0.56558	0.0175837	0.00228873
TEAD2	Chief cell	Normal		0.0281162	0.00643453
TEAD2	Chief cell	IM	0.351169	0.034794	0.00965596
TEAD2	Chief cell	DGC	0.00276981	0.049533	0.00650032
TEAD2	Chief cell	IGC	0.465964	0.0254136	0.00798125
TEAD2	Parietal cell	Normal		0.123726	0.0493527
TEAD2	Parietal cell	IM	0.342048	0.0611173	0.0329383
TEAD2	Parietal cell	DGC	0.675551	0.126895	0.0267184
TEAD2	Parietal cell	IGC	0.60554	0.0640151	0.0277512
TEAD2	Endocrine cell	Normal		0.0482418	0.00792395
TEAD2	Endocrine cell	IM	0.0718712	0.0119684	0.00596823
TEAD2	Endocrine cell	DGC	0.0672486	0.0582307	0.00790704
TEAD2	Endocrine cell	IGC	0.00515917	0.0782024	0.0132905
TEAD2	IM cell	IM	0.235802	0.0523616	0.0297233
TEAD2	IM cell	DGC	0.0162558	0.0482357	0.00894917
TEAD2	IM cell	IGC	0.00385318	0.0431778	0.00857016
TEAD2	Cancer cell	DGC	0.145959	0.0192545	0.0027596
TEAD2	Cancer cell	IGC	3.52603e-05	0.0124032	0.00267481
TEAD2	Fibroblast	Normal		0.0866787	0.0331169
TEAD2	Fibroblast	IM	0.733481	0.068746	0.0401533
TEAD2	Fibroblast	DGC	0.305204	0.0821901	0.00575347
TEAD2	Fibroblast	IGC	0.235574	0.0917237	0.0106368
TEAD2	Myofibroblast	Normal		0.0757687	0.0304427
TEAD2	Myofibroblast	IM	0.61524	0.0618321	0.0353732
TEAD2	Myofibroblast	DGC	0.0473461	0.157096	0.00855806
TEAD2	Myofibroblast	IGC	0.0258284	0.165089	0.0172114
TEAD2	Endothelial cell	Normal		0.118126	0.037878
TEAD2	Endothelial cell	IM	0.194256	0	0
TEAD2	Endothelial cell	DGC	0.0379291	0.177704	0.00849686
TEAD2	Endothelial cell	IGC	0.0185511	0.184144	0.0144893
TEAD3	Gland mucous cell	Normal		0.0201902	0.00266109
TEAD3	Gland mucous cell	IM	0.000398956	0.0407551	0.00745166
TEAD3	Gland mucous cell	DGC	8.40426e-18	0.0493737	0.0031376
TEAD3	Gland mucous cell	IGC	6.11407e-10	0.0388168	0.00382593
TEAD3	Pit mucous cell	Normal		0.0232449	0.0031495
TEAD3	Pit mucous cell	IM	0.499498	0.0230175	0.00514337
TEAD3	Pit mucous cell	DGC	5.42086e-08	0.0366604	0.00281648
TEAD3	Pit mucous cell	IGC	0.000429651	0.0350893	0.00385754
TEAD3	Chief cell	Normal		0.0180864	0.00520136
TEAD3	Chief cell	IM	0.351221	0.0166574	0.00857258
TEAD3	Chief cell	DGC	0.017425	0.0290028	0.00475757
TEAD3	Chief cell	IGC	0.150818	0.0202791	0.00687548
TEAD3	Parietal cell	Normal		0.0190483	0.0190483
TEAD3	Parietal cell	IM	1	0.00979142	0.00979142
TEAD3	Parietal cell	DGC	0.760882	0.0233505	0.0129722
TEAD3	Parietal cell	IGC	0.300784	0	0
TEAD3	Endocrine cell	Normal		0.013651	0.00465551
TEAD3	Endocrine cell	IM	0.327481	0.0213564	0.0109996
TEAD3	Endocrine cell	DGC	8.60949e-05	0.0342664	0.00601001
TEAD3	Endocrine cell	IGC	0.0270913	0.0260363	0.00801605
TEAD3	IM cell	IM	0.266404	0	0
TEAD3	IM cell	DGC	1.1357e-06	0.0493497	0.00849573
TEAD3	IM cell	IGC	0.0046899	0.0379975	0.00860565
TEAD3	Cancer cell	DGC	1.48253e-23	0.0572377	0.00476532
TEAD3	Cancer cell	IGC	3.71924e-27	0.08031	0.00676529
TEAD3	Fibroblast	Normal		0.108789	0.0386966
TEAD3	Fibroblast	IM	0.57987	0.0708464	0.0410056
TEAD3	Fibroblast	DGC	0.0326788	0.141912	0.0076734
TEAD3	Fibroblast	IGC	0.017805	0.149345	0.0133115
TEAD3	Myofibroblast	Normal		0.119802	0.0460312
TEAD3	Myofibroblast	IM	0.685619	0.0884082	0.0435246
TEAD3	Myofibroblast	DGC	0.987317	0.0901087	0.00673428
TEAD3	Myofibroblast	IGC	0.540839	0.10523	0.0141186
TEAD3	Endothelial cell	Normal		0	0
TEAD3	Endothelial cell	IM		0	0
TEAD3	Endothelial cell	DGC	0.476358	0.00419469	0.00135681
TEAD3	Endothelial cell	IGC	0.422681	0.00624984	0.0031823
TEAD4	Gland mucous cell	Normal		0.0350381	0.00352642
TEAD4	Gland mucous cell	IM	0.215175	0.0377394	0.00669794
TEAD4	Gland mucous cell	DGC	3.11472e-06	0.0436106	0.0028455
TEAD4	Gland mucous cell	IGC	0.00142543	0.0401539	0.00390946
TEAD4	Pit mucous cell	Normal		0.0479128	0.00402321
TEAD4	Pit mucous cell	IM	0.0688589	0.0293637	0.00532052
TEAD4	Pit mucous cell	DGC	1.97246e-07	0.0650884	0.0036017
TEAD4	Pit mucous cell	IGC	0.0810381	0.0435478	0.00332831
TEAD4	Chief cell	Normal		0.00634619	0.00393581
TEAD4	Chief cell	IM	0.228183	0	0
TEAD4	Chief cell	DGC	0.0913758	0.0115128	0.0034943
TEAD4	Chief cell	IGC	0.00033044	0.0202462	0.00721527
TEAD4	Parietal cell	Normal		0.0539022	0.0238245
TEAD4	Parietal cell	IM	0.0239854	0	0
TEAD4	Parietal cell	DGC	0.208036	0.0301405	0.0121262
TEAD4	Parietal cell	IGC	0.219453	0.0422331	0.0302571
TEAD4	Endocrine cell	Normal		0.00340608	0.00172077
TEAD4	Endocrine cell	IM	0.318307	0	0
TEAD4	Endocrine cell	DGC	0.271128	0.00645005	0.00255944
TEAD4	Endocrine cell	IGC	0.0033306	0.0133704	0.00439242
TEAD4	IM cell	IM	0.1071	0	0
TEAD4	IM cell	DGC	9.93552e-06	0.0090367	0.00352965
TEAD4	IM cell	IGC	4.44135e-05	0.00717992	0.00348748
TEAD4	Cancer cell	DGC	0.000147961	0.0572974	0.00477564
TEAD4	Cancer cell	IGC	0.325467	0.0321161	0.00371014
TEAD4	Fibroblast	Normal		0.0135537	0.0135537
TEAD4	Fibroblast	IM	0.468686	0	0
TEAD4	Fibroblast	DGC	0.0125461	0.0583443	0.0048354
TEAD4	Fibroblast	IGC	0.0109156	0.0587221	0.00810835
TEAD4	Myofibroblast	Normal		0.0740235	0.0372974
TEAD4	Myofibroblast	IM	0.646927	0.0446936	0.0325162
TEAD4	Myofibroblast	DGC	0.146247	0.0946155	0.00663421
TEAD4	Myofibroblast	IGC	0.0657494	0.123542	0.0160491
TEAD4	Endothelial cell	Normal		0.108831	0.0363465
TEAD4	Endothelial cell	IM	0.219855	0	0
TEAD4	Endothelial cell	DGC	0.00033961	0.260275	0.0102063
TEAD4	Endothelial cell	IGC	4.05324e-05	0.298411	0.0189509
WWTR1	Gland mucous cell	Normal		0.11086	0.00658867
WWTR1	Gland mucous cell	IM	0.00212667	0.140348	0.0138304
WWTR1	Gland mucous cell	DGC	2.11414e-34	0.199377	0.00656236
WWTR1	Gland mucous cell	IGC	1.51504e-18	0.16216	0.00809898
WWTR1	Pit mucous cell	Normal		0.0474523	0.00426706
WWTR1	Pit mucous cell	IM	0.268369	0.0498323	0.00726744
WWTR1	Pit mucous cell	DGC	4.36195e-10	0.0672305	0.00365311
WWTR1	Pit mucous cell	IGC	3.51549e-07	0.0678466	0.00479436
WWTR1	Chief cell	Normal		0.147719	0.0152936
WWTR1	Chief cell	IM	0.466438	0.149191	0.0235672
WWTR1	Chief cell	DGC	3.83933e-05	0.18805	0.0119284
WWTR1	Chief cell	IGC	4.68221e-09	0.223811	0.0229833
WWTR1	Parietal cell	Normal		0.0373139	0.0231352
WWTR1	Parietal cell	IM	0.677945	0.0395163	0.0278698
WWTR1	Parietal cell	DGC	0.93311	0.049673	0.0199453
WWTR1	Parietal cell	IGC	0.933194	0.0558168	0.0331481
WWTR1	Endocrine cell	Normal		0.0300798	0.00658148
WWTR1	Endocrine cell	IM	0.409625	0.0408092	0.0146256
WWTR1	Endocrine cell	DGC	3.1339e-06	0.0599694	0.00758154
WWTR1	Endocrine cell	IGC	2.79652e-05	0.0593783	0.0109793
WWTR1	IM cell	IM	0.120863	0.0303307	0.0303307
WWTR1	IM cell	DGC	4.27111e-07	0.0287501	0.00778935
WWTR1	IM cell	IGC	2.51033e-05	0.0256677	0.00695092
WWTR1	Cancer cell	DGC	4.40661e-06	0.100602	0.00616125
WWTR1	Cancer cell	IGC	2.09011e-08	0.0380495	0.00436075
WWTR1	Fibroblast	Normal		0.362525	0.0670863
WWTR1	Fibroblast	IM	0.406315	0.470933	0.104165
WWTR1	Fibroblast	DGC	7.58906e-05	0.559916	0.0143829
WWTR1	Fibroblast	IGC	4.91707e-05	0.587571	0.0252682
WWTR1	Myofibroblast	Normal		0.158066	0.0524393
WWTR1	Myofibroblast	IM	0.934412	0.16338	0.0608432
WWTR1	Myofibroblast	DGC	0.00886186	0.283767	0.0117297
WWTR1	Myofibroblast	IGC	0.00103344	0.33036	0.0247343
WWTR1	Endothelial cell	Normal		0.953802	0.10148
WWTR1	Endothelial cell	IM	0.762957	1.02529	0.234567
WWTR1	Endothelial cell	DGC	0.248615	1.06275	0.0189016
WWTR1	Endothelial cell	IGC	0.061277	1.1511	0.0331313
YAP1	Gland mucous cell	Normal		0.40958	0.0116848
YAP1	Gland mucous cell	IM	0.000753219	0.469874	0.0221582
YAP1	Gland mucous cell	DGC	6.53135e-55	0.624275	0.0096717
YAP1	Gland mucous cell	IGC	1.1286e-43	0.620042	0.0133103
YAP1	Pit mucous cell	Normal		0.175744	0.00797954
YAP1	Pit mucous cell	IM	0.0722335	0.193986	0.0151008
YAP1	Pit mucous cell	DGC	2.66755e-23	0.240923	0.00659125
YAP1	Pit mucous cell	IGC	7.03136e-07	0.207936	0.00805545
YAP1	Chief cell	Normal		0.26678	0.0199174
YAP1	Chief cell	IM	0.00011937	0.461188	0.0390798
YAP1	Chief cell	DGC	1.06407e-16	0.436969	0.0169783
YAP1	Chief cell	IGC	5.47327e-20	0.537845	0.0347883
YAP1	Parietal cell	Normal		0.321254	0.0711459
YAP1	Parietal cell	IM	0.00851974	0.161784	0.0685138
YAP1	Parietal cell	DGC	0.0204938	0.185429	0.0365917
YAP1	Parietal cell	IGC	0.761128	0.393406	0.0836888
YAP1	Endocrine cell	Normal		0.0306591	0.00593326
YAP1	Endocrine cell	IM	0.411077	0.0421476	0.013746
YAP1	Endocrine cell	DGC	9.50847e-05	0.0635149	0.00804275
YAP1	Endocrine cell	IGC	1.86809e-16	0.130708	0.0155691
YAP1	IM cell	IM	0.00128406	0.0765811	0.0445393
YAP1	IM cell	DGC	5.85749e-33	0.0501343	0.00900877
YAP1	IM cell	IGC	3.6723e-29	0.0367602	0.00802204
YAP1	Cancer cell	DGC	0.0819442	0.247729	0.00915847
YAP1	Cancer cell	IGC	5.06997e-21	0.174959	0.00951585
YAP1	Fibroblast	Normal		0.383766	0.0685455
YAP1	Fibroblast	IM	0.505518	0.288277	0.0752379
YAP1	Fibroblast	DGC	0.000520487	0.525146	0.0135494
YAP1	Fibroblast	IGC	0.0168558	0.449036	0.0223351
YAP1	Myofibroblast	Normal		0.307053	0.0720025
YAP1	Myofibroblast	IM	0.745715	0.339215	0.0840879
YAP1	Myofibroblast	DGC	0.000544538	0.54292	0.0155347
YAP1	Myofibroblast	IGC	0.00370063	0.468375	0.0279183
YAP1	Endothelial cell	Normal		0.0761621	0.032255
YAP1	Endothelial cell	IM	0.322322	0	0
YAP1	Endothelial cell	DGC	0.00177011	0.191392	0.00922818
YAP1	Endothelial cell	IGC	0.0274023	0.14495	0.0144181
